# Supplementary material for: Nearest neighbor rules for RNA helix folding thermodynamics: improved end effects
Source: Nucleic Acids Res. 2022 May 7;50(9):5251–62. doi: 10.1093/nar/gkac261 (PMC9122537; doi:10.1093/nar/gkac261)
Supplement: gkac261_Supplemental_Files [file gkac261_supplemental_files.zip]

Archive with 3 entries (3 files):
- Supplemental Information.pdf
- Zuber_et_al_NN_Prediction_Worksheet.xlsm
- Zuber_et_al_Stacking.Regressions.xlsx
